# Supplementary material for: Nanostructured Porous Silicon for Bone Tissue Engineering: Kinetics of Particle Degradation and Si-Controlled Release
Source: J Funct Biomater. 2023 Sep 30;14(10):493. doi: 10.3390/jfb14100493 (PMC10607156; doi:10.3390/jfb14100493)
Supplement: Supplementary file 1 [file jfb-14-00493-s001.zip]

Archive with 1 entries (1 files):
- jfb-2571912-supplementary.pdf
